# Supplementary material for: Nanoscale architecture of synaptic vesicles and scaffolding complexes revealed by cryo-electron tomography
Source: Proc Natl Acad Sci U S A. 2024 Jun 26;121(27):e2403136121. doi: 10.1073/pnas.2403136121 (PMC11228483; doi:10.1073/pnas.2403136121)
Supplement: Supplementary file 2 — Dataset S01 (XLSX) [file pnas.2403136121.sd01.xlsx]

## Sheet: Ultrastructure Statistics
Cleft Width (nm)			Active Zone Are (um2)			Number of Vesicles			Vesicle Diameter (nm)			# Vesicles/0.1 um2 AZ Area (10 nm bins)					# Vesicles/0.1 um2 AZ Area (5 nm bins)
23.8474			0.05999			91			48.3612			Bin Center (nm)	Vesicle #	St. Dev.	N		Bin Center (nm)	Vesicle #	St. Dev.	N
23.6653			0.110255			54			47.6925			5	7.885	4.245	14		2.5	4.795	3.21	14
23.3376			0.068942			82			46.7454			15	0.772	1.147	14		7.5	3.091	2.528	14
24.2034			0.152376			145			46.5731			25	0.939	1.004	14		12.5	0.707	1.165	14
26.3689			0.095546			81			49.2265			35	0.994	0.883	14		17.5	0.065	0.242	14
20.2471			0.049976			81			55.3227			45	1.723	1.363	14		22.5	0.442	0.805	14
26.2758			0.063559			81			51.754			55	2.919	2.671	14		27.5	0.498	0.886	14
20.404			0.122796			171			44.9229			65	3.189	1.986	14		32.5	0.772	0.787	14
25.5468			0.061737			107			53.1155			75	2.575	1.239	14		37.5	0.223	0.383	14
22.8482			0.250956			81			47.561			85	2.885	2.061	14		42.5	0.849	1.196	14
23.9208			0.217892			153			42.0517			95	3.673	3.438	14		47.5	0.874	1.038	14
29.4592			0.047418			109			47.9948			105	4.028	2.521	14		52.5	1.344	1.96	14
27.3329			0.037878			35			51.7127			115	3.112	2.709	14
23.641			0.0725			41			48.2312			125	4.155	2.722	14
												135	3.203	2.152	14
												145	4.063	3.685	14
Mean			Mean			Mean			Mean			155	3.745	2.875	14
24.3642			0.100844			93.7143			48.6618			165	3.178	2.011	14
Standard Deviation			Standard Deviation			Standard Deviation			Standard Deviation			175	2.817	2.496	14
2.50124			0.065224			40.3092			3.41908			185	3.076	2.676	14
												195	3.789	3.308	14
												205	2.078	2.334	14
												215	2.403	2.11	14
												225	2.5	2.431	14
												235	2.608	2.516	14
												245	2.576	2.77	14
												255	1.936	1.832	14
												265	2.698	2.152	14
												275	2.497	2	14
												285	2.261	2.604	14
												295	2.201	2.731	14
												305	2.403	2.921	14
												315	2.798	2.77	14
												325	1.69	2.032	14
												335	1.984	1.748	14
												345	2.192	2.964	14
												355	1.567	2.573	14
												365	1.904	2.123	14
												375	1.666	2.215	14
												385	1.895	2.783	14
												395	1.358	1.752	14
												405	1.428	1.789	14
												415	0.591	0.773	14
												425	1.253	2.76	14
												435	0.684	1.631	14
												445	0.46	1.209	14
												455	0.091	0.241	14
												465	0.435	1.117	14
												475	0.344	1.075	14
												485	0.545	1.63	14
												495	0.333	1.07	14
												505	0.116	0.435	14

## Sheet: Vesicle Dataframe
	Tomo	CenterX (nm)	CenterY (nm)	CenterZ (nm)	DistToAZ	AZ_NND	PSD_NND	Ves_NND	Clust_Max_Amplitude	Rand_Max_Amplitude	Enhancement_Index	Dist_to_Ves_COM	Dist_to_PSD_COM	Dist_to_Nanocolumn
0	TS001	156.39	294.88	63.99	1.36	18.76	9.39	63.97	4.48	4.24	1.06	141.72794450749996	166.09837604567363	18.7582
1	TS001	319.59	541.52	86.48	4.35	55.04	51.44	47.67	7.64	6.86	1.11	158.12217336564956	131.3939194445846	109.36076234904921
2	TS001	235.66	392.41	80.13	1.92	66.71	18.45	43.29	6.06	8.06	0.75	18.398957364447725	46.3243	66.70658847793987
3	TS001	310.17	501.88	111.22	2.71	32.89	85.36	47.67	6.66	6.48	1.03	120.67884054100367	103.65316453929421	84.22562729790278
4	TS001	207.5	347.07	86.31	3.03	46.06	46.54	36.03	6	6.84	0.88	66.84566394056029	98.1311	62.94132100030341
5	TS001	275.68	443.74	113.15	4.89	51.76	68.44	45.84	4.96	6.14	0.81	55.80166961748337	57.12263363160001	51.76487387065891
6	TS001	227.86	363.3	111.21	4.89	75.57	54.02	36.03	5.3	6.98	0.76	46.57492576351078	86.94388915277486	98.01374128081855
7	TS001	193.64	316.69	111.2	4.89	28.66	69.62	41.67	4.08	4.9	0.83	101.36345154875373	137.0728081824036	60.82383960375435
8	TS001	257.01	430.51	73.43	5.59	23.38	40.22	44.18	6.84	7.08	0.97	36.29568873830134	15.304694606884526	23.376315761155023
9	TS002	334.65	641.4	114.36	0	58.5	75.43	80.03	8.96	7.24	1.24	44.259333023919666	31.655279090382358	58.49224790783306
10	TS002	336.71	794.84	96.99	0	34.65	64.61	61.85	10.68	9.2	1.16	192.747	148.48268975301468	34.65255273941658
11	TS002	301.14	514.01	99.87	1.36	38.3	53.16	60.06	3.26	5.34	0.61	90.60394983878393	135.13983457252712	38.29851970100288
12	TS002	239.2	375.61	125.68	1.36	19.12	192.86	41.68	6.68	6.6	1.01	240.83649497059653	283.7051345363527	190.96273297072418
13	TS002	324.32	558.22	133.27	3.84	50.1	79.59	60.06	11.66	9.54	1.22	54.75061850234094	98.94422867600713	50.09399320365771
14	TS002	259.37	411.55	119.44	3.84	27.6	153.25	41.68	3.12	5.16	0.6	200.18868106461176	243.66890943714995	149.79980084168372
15	TS002	283.25	456.19	120.87	6.06	75.55	111.06	50.65	0.48	2.28	0.21	151.4425695647986	195.9992173665242	102.27717258356385
16	TS002	327.65	701.07	61.49	6.78	34	66.41	44.12	4.86	6.56	0.74	107.41898362512829	65.2738	33.99646809172099
17	TS002	335.62	733.35	90.5	6.78	54.5	59.02	44.12	4.44	6.94	0.64	132.30419258809948	88.58316403408725	72.49797873673033
18	TS002	333.71	689.4	59.38	7.91	24.25	61.05	13.31	0.66	2.74	0.24	98.94324682895527	59.8545	24.243287815628456
19	TS002	341.67	721.68	88.38	8.14	49.65	66.5	13.31	2.78	4.88	0.57	122.37586346875038	79.93212697213804	62.512714835554824
20	TS002	349.02	645.86	143.5	8.14	55.6	139.21	32.79	1.2	3.92	0.31	67.41726912586192	61.48474355716219	86.93812186096154
21	TS004	318.78	475.37	90.8	2.71	65.94	44.96	48.19	4.7	6.4	0.73	73.39979318015064	94.42526759294887	65.93897426451322
22	TS004	407.28	473.93	46.78	4.07	28.33	27.14	34.55	4.12	5.34	0.77	33.79288937368663	33.52168313196699	28.332394635057366
23	TS004	385.9	469.9	73.62	5.42	49.88	25.47	34.55	4.82	8.52	0.57	6.046134210294072	32.53781461622771	49.87720717478706
24	TS004	469.64	473.85	92.09	6.06	49.73	52.66	48.91	6.04	7.3	0.83	80.58238086303705	63.642816876690816	49.73317775144297
25	TS004	338.66	476.76	46.93	7.91	86.94	45.7	48.19	4.86	7.52	0.65	59.79665156920481	78.7167	86.93704247969414
26	TS004	423.67	465.95	106.81	9.49	50.11	69.8	48.91	4.04	7.28	0.55	45.53323590765567	42.1658	50.114284784446696
27	TS006	210.71	322.56	101.35	1.36	63.19	31.86	63.59	20.52	14.08	1.46	44.528724374772324	54.6135	63.19151253685339
28	TS006	217.19	255.23	47.24	1.92	24.76	19.91	64.27	20.04	8.86	2.26	58.968612790572294	64.5532	24.75346226517294
29	TS006	206.78	380.61	45.14	2.71	76.06	37.84	80.9	12.36	8.62	1.43	115.72791622786804	128.1592913604004	76.05903957384224
30	TS006	231.92	208.14	88.44	2.71	57.43	35.51	64.27	18.92	11.78	1.61	73.4758	66.5617	57.42578870002655
31	TS006	228.42	331.11	161.82	2.71	69.74	90.41	63.59	10.26	11.14	0.92	80.03886469154287	79.88687828423387	69.73871148346879
32	TS006	253.88	184.42	156.28	3.03	38.31	19.95	75.15	13.44	8.64	1.56	114.92892670883361	102.3907342585256	38.308327718919024
33	TS007	303.54	512.6	119.39	0	49.48	29.27	52.4	5.88	8.32	0.71	26.635701957147646	49.26601493565315	49.479966589961414
34	TS007	200.13	547.55	112.28	0	14.52	54.69	57.7	7.6	6.62	1.15	133.7676757245561	150.00399105237167	14.517551565360462
35	TS007	350.51	495.88	17.73	1.36	51.71	71.76	61.75	3.94	6.36	0.62	95.02178944194851	77.11735350516122	51.71440624656858
36	TS007	351.26	498.39	79.42	1.36	38.86	29.4	61.75	8.46	10.08	0.84	39.07144889494118	21.018941829692597	38.85682934691315
37	TS007	415.91	488.93	84.36	1.36	42.43	40.2	65.53	6.5	9.54	0.68	93.5936	75.5998	42.42649623118941
38	TS007	252.61	523.63	113.92	1.36	42.04	40.1	52.4	7.26	7.98	0.91	76.8857	95.24315679165618	42.03977614260718
39	TS007	332.59	497.14	180.63	1.36	50.84	27.92	69.52	2.36	2.6	0.91	72.15835965950168	90.36629134605448	50.84350816518959
40	TS007	413.03	488.86	166.53	4.08	13.05	91.98	82.09	4.22	6.3	0.67	104.4851519056655	103.51322974209623	72.62821948625546
41	TS009	611.23	320.14	97.6	0	57.7	54.6	53.51	22.44	14.88	1.51	215.33017481917003	220.8846572059726	57.70589429066237
42	TS009	636.36	285.8	64.86	1.36	74.39	69.46	53.69	20.24	12.84	1.58	260.7003712627644	267.68564744677667	74.39547731603582
43	TS009	411.83	557.51	69.91	1.36	93.82	214.09	86.81	3.06	8.36	0.37	100.97267280963196	101.74492443851928	239.05175685632804
44	TS009	491.37	459.65	111.15	1.92	37.4	122.42	109.46	10.54	13.78	0.76	31.97678444137055	37.02038531674142	156.1763086690331
45	TS009	331.71	648.19	137.32	1.92	59.38	77.91	54.54	3.26	6.74	0.48	218.24571580086544	212.05791267717413	105.6713053534259
46	TS009	264.03	722.37	123.69	1.92	25.9	53.45	101.33	1.9	2.82	0.67	316.7147008286601	311.5795563399499	25.901556541972507
47	TS009	356.02	616.88	99.86	3.03	45.2	129.06	54.54	2.48	7.66	0.32	176.2358803765532	172.45156957534482	152.49839844043274
48	TS009	577.92	362.02	97.22	8.68	53.5	39.18	49.63	23.16	14.82	1.56	161.9261496241381	167.69879525208285	53.47750578406869
49	TS009	556.96	376.7	139.43	9.1	25.97	22.02	49.36	22	14.18	1.55	141.38	143.78237558546604	47.01486579248205
50	TS010	425.96	615.22	19.72	4.07	71.64	44.71	243.63	8.42	6.94	1.21	121.81725709028258	126.35266851258031	71.64599531408327
51	TS010	426.56	372.73	43.3	8.14	14.61	32.44	243.63	4.54	5.72	0.79	121.81725709028258	120.61824256823675	14.609159049706044
52	TS011	164.38	667.12	33.06	0	47.23	59.6	79.71	11.36	15.04	0.76	171.2352503515645	171.3358189814377	59.94834302953419
53	TS011	240.93	678.19	52.32	0	40	33.06	72.5	19.1	18.38	1.04	93.10064259634224	93.05132842705683	40.00225760012429
54	TS011	374.08	694.3	63.53	0	56.25	33.53	55.2	21.3	17.78	1.2	62.96657240743485	62.28124772385345	97.65100497714755
55	TS011	403.33	694.75	110.34	0	46.37	26.98	55.2	21.7	16.96	1.28	82.92388857438061	82.74904829688376	53.51086014200201
56	TS011	210.12	668.92	117.29	0	66.67	43.21	59.42	17.86	19.16	0.93	114.70072651453856	115.25436544461124	66.67355255466292
57	TS011	471.69	698.84	129.78	0	59.3	42.79	71.18	16.7	17.86	0.94	153.744	153.677	59.30202772365294
58	TS011	236.04	670.02	170.74	0	51.42	48.51	59.42	12.08	11.72	1.03	113.82634427869436	114.63935150741214	51.41388628045345
59	TS011	373.14	688.87	166.29	0	48.88	72.79	63.84	12.06	12.72	0.95	85.73746935763762	86.15265053403753	48.88283033066825
60	TS011	424.75	698.49	34.89	1.36	106.46	28.7	58.36	17.72	12.92	1.37	121.14544085825408	120.57866077395289	112.52093430691426
61	TS014	206.26	416.99	19.2	0	150.7	146.67	43.53	18.5	21	0.88	104.02546293886398	108.77922820557241	150.69536366223514
62	TS014	204.06	354.88	68.94	0	84.69	90.56	53.37	7.04	9.34	0.75	130.24046467839767	112.80685444156309	84.6866
63	TS014	357.99	782.67	107.07	0	104.19	101.79	84.32	23.54	11.62	2.03	327.19087456893334	352.9120316013609	104.19171035460403
64	TS014	335.21	702.58	120.36	0	82.52	30.81	38.03	14.72	19.54	0.75	245.27446780093038	269.87781277644893	82.5211
65	TS014	317.95	635.94	149.06	0	110.46	66.78	60.01	5	7.04	0.71	184.0016067687757	204.7747093490796	110.46183117628318
66	TS014	262.33	443.67	171.14	0	56.41	72.9	113.58	18.12	17.02	1.06	83.79666943784657	62.112959267772766	88.14577584718504
67	TS014	245.86	524.41	34.38	1.36	138.11	132.61	53.22	11.02	16.02	0.69	78.46188972772052	111.49193786547973	138.10936652777102
68	TS014	188.49	204.09	96.07	1.36	50.19	84.96	86.84	22	20.68	1.06	276.6102525514338	250.35925884416577	79.86845415264312
69	TS014	154.81	193.6	16.71	2.71	59.34	31.4	86.84	20.06	20.76	0.97	305.9463951684478	286.7571369103131	59.33982393142783
70	TS014	339.54	691.45	156.46	2.71	56.45	57.88	38.03	16.42	15.6	1.05	243.24455225386546	264.49714714718573	56.44383253303849
71	TS014	194.36	375.15	20.53	3.03	136.75	103.58	43.53	7.38	12.34	0.6	135.3664317880529	130.37173692560825	136.74775722509418
72	TS014	228.68	304.65	165.17	3.84	42.4	28.75	111.31	24.74	19.78	1.25	184.7377712233425	153.05043400461173	42.40211062781312
73	TS014	258.48	518.45	85.75	4.89	85.86	79.68	53.22	12.68	9.46	1.34	46.36348025314152	78.89552730668579	85.85642052928945
74	TS017	486.77	459.1	134.04	3.03	125.21	104.12	0	2.44	3.16	0.77	0	193.8521691133736	125.21740449950295
75	TS018	440.87	461.55	55.2	1.36	23.31	15.6	56.15	5.18	2.72	1.9	41.357472949274836	62.3855	23.305594459649065
76	TS018	342.43	531.29	51.28	3.84	54.96	24.42	57.47	3.4	2.78	1.22	83.76828677220273	72.41715761896484	54.9562
77	TS018	386.01	498.35	69.11	3.84	35.12	15.78	57.47	6.2	5.24	1.18	27.19094368994943	18.2754	35.120329472222224
78	TS018	463.38	439.2	101.54	3.84	47.75	44.13	56.15	1.96	2.36	0.83	77.27714648426145	89.32555227710603	47.75432645235011
79	TS019	406.99	240.97	100.79	2.71	65.29	40.44	93.42	5.68	5.7	1	56.90940173253937	30.629336914794614	65.28991603144641
80	TS019	430.78	85.16	51.55	3.03	53.42	11.74	129.23	7.04	5.36	1.31	191.8838078253492	167.23718421403777	53.41224579752098
81	TS019	390.9	371.73	76.69	3.03	45.97	36.38	117.37	8.42	5.54	1.52	99.91410130151247	123.6162820175401	45.97236970496689
82	TS019	442.95	209.97	20.33	4.07	7.49	32.01	57.53	4.26	3.34	1.28	81.89007065708405	75.94873202259534	30.55778920722708
83	TS019	348.33	481.11	77.53	4.29	17.54	150.94	117.37	0.96	2.14	0.45	215.35273979889112	238.63805374633782	132.0015347320256
84	TS019	438.55	266.09	8.5	8.58	50.32	62.92	57.53	3.92	2.76	1.42	56.312272246425614	74.68415925643134	50.3128

## Sheet: PSD NC Dataframe
	Tomo	CenterX (nm)	CenterY (nm)	CenterZ (nm)	AZ_NND	Ves_NND	Self_NND	Dist_to_PSD_COM	AZ_Pair_Idx
0	TS001	188.226	357.068	45.141	54.0802	46.5419	55.419	98.88033053858040	0
1	TS001	257.177	463.39	50.2541	20.3318	40.2288	79.0293	34.274113445661100	2
2	TS001	295.757	548.978	41.5057	70.9294	51.4426	94.2877	126.75609067994700	0
3	TS001	147.931	298.311	62.009	22.2098	9.33902	73.216	167.9643685222470	1
4	TS001	222.4	394.545	67.476	69.9511	18.4574	55.419	46.699540953195300	0
5	TS002	315.679	764.069	44.2163	62.3933	59.0187	67.8449	126.59776856803300	0
6	TS002	306.08	636.972	44.6965	39.8324	69.6851	90.37	53.062196881195800	1
7	TS002	313.712	831.879	45.1237	34.434	67.7567	67.8449	190.10808752717200	2
8	TS002	293.179	548.955	60.6123	30.241	53.1554	90.37	107.33910913489300	3
9	TS004	491.996	495.525	49.6338	63.2274	52.6556	104.557	85.48055643093000	0
10	TS004	224.973	513.944	62.4152	41.1261	105.327	66.4466	187.53703149130700	0
11	TS004	590.188	526.64	67.5873	165.864	133.866	69.8646	183.23074493399100	0
12	TS004	383.222	484.775	53.129	51.3659	25.4671	95.6783	35.89601316603890	1
13	TS004	288.752	495.369	63.9682	33.43	44.9642	66.4466	122.5065133625480	2
14	TS004	646.937	541.086	105.691	229.006	190.108	69.8646	243.4426432190440	0
15	TS006	210.232	243.073	61.3887	33.6834	19.9065	56.3466	58.11350683431610	1
16	TS006	193.274	345.7	50.6698	44.2801	37.838	56.0237	100.59903697260700	0
17	TS006	199.611	299.74	82.0728	42.1013	31.8619	56.0237	48.41555893571570	2
18	TS006	219.669	228.349	114.952	55.2329	35.5141	51.9927	44.45371755010490	5
19	TS006	237.919	194.673	150.111	42.5229	19.9539	51.9927	87.75197123365840	4
20	TS007	448.481	499.784	51.3489	66.0347	47.63	75.9655	112.35023437757400	0
21	TS007	379.509	505.898	82.5941	28.1437	29.4035	75.9655	36.83360405715490	1
22	TS007	288.639	522.796	96.3489	43.9406	29.2738	77.9513	57.13155279232500	2
23	TS007	160.411	576.083	136.753	57.6513	54.6856	144.619	199.74647117977900	3
24	TS007	315.705	516.199	169.152	51.5459	27.9248	77.9513	81.96447598376330	4
25	TS009	576.331	388.197	59.5445	88.1715	65.0322	78.048	156.99426491591300	0
26	TS009	641.686	292.842	133.762	27.8782	69.4626	100.525	261.0114303180930	1
27	TS009	577.679	370.336	135.509	32.1077	22.0238	78.048	161.0427157320620	5
28	TS009	299.744	714.563	162.685	39.3839	53.4481	440.06	286.24628651697600	4
29	TS010	422.396	506.134	34.3757	46.8496	110.121	50.4541	22.73512511119790	0
30	TS010	430.554	404.913	44.1415	19.8245	32.4441	75.7101	88.45446965716520	1
31	TS010	427.917	575.911	40.935	29.8043	44.71	43.5768	83.59004907220640	2
32	TS010	422.427	474.238	73.4686	16.1964	105.981	50.4541	29.48004884903130	3
33	TS010	427.771	574.128	84.4751	45.8732	76.7154	43.5768	87.46924347817470	0
34	TS011	220.603	686.099	27.4761	13.2123	33.0572	95.6039	122.90660053024700	1
35	TS011	398.995	706.494	44.6894	85.0962	28.6951	79.2236	94.93186569604840	0
36	TS011	515.592	718.492	50.6424	24.5285	92.6156	63.9659	201.43192399924500	2
37	TS011	304.859	696.965	71.3271	38.7952	69.2873	95.6039	32.04856901964310	4
38	TS011	465.233	706.295	88.1504	85.562	42.7869	50.1893	144.718	0
39	TS011	425.911	706.47	119.338	43.0446	26.982	50.1893	107.90846353405100	6
40	TS011	179.973	671.506	148.132	33.5978	43.2069	105.654	151.79385537335800	7
41	TS011	279.609	690.081	177.973	77.5122	48.5051	105.654	91.36098109299730	0
42	TS014	163.855	164.673	24.9486	31.3807	31.4047	109.73	306.91558985469200	1
43	TS014	182.096	272.75	30.1826	119.051	84.8012	109.73	203.94798633600300	0
44	TS014	331.04	711.462	39.5148	159.031	81.4341	68.7832	285.71079952615400	0
45	TS014	332.116	679.362	100.339	109.687	30.8123	68.7832	246.63361353546700	6
46	TS014	236.769	326.657	148.523	17.9528	28.7491	141.066	125.50584897647600	3
47	TS014	287.568	511.069	159.554	19.181	72.9007	183.885	88.50658644533300	5
48	TS017	336.962	525.179	52.3171	22.8053	182.991	81.013	48.69064947326730	2
49	TS017	164.215	641.327	28.3404	110.772	385.25	194.203	192.87434985042600	0
50	TS017	408.104	494.11	75.4834	23.1361	104.125	81.013	104.95389384805200	3
51	TS017	293.93	546.796	137.67	90.416	211.871	98.0011	50.201643797653600	0
52	TS018	357.104	512.102	47.7198	33.8136	24.4152	37.0394	53.96389828436320	0
53	TS018	386.774	491.184	55.0715	24.3488	15.7811	37.0394	27.2415	1
54	TS018	438.97	451.304	66.8139	23.4882	15.6036	66.7287	61.79495623185490	2
55	TS018	299.663	534.826	83.6994	104.987	53.7831	59.5087	102.64096582824800	0
56	TS018	335.666	504.039	119.717	99.5905	71.6106	59.5087	68.65569202941000	0
57	TS018	398.195	460.736	131.666	98.867	73.9974	76.9926	56.53500524486490	0
58	TS019	421.286	159.447	51.017	55.4433	62.9527	49.1792	93.55887822989720	0
59	TS019	424.745	87.8052	41.8344	47.8464	11.7417	72.3109	165.1858175457450	1
60	TS019	422.131	208.197	44.583	22.9962	32.0079	39.698	52.53332477220310	4
61	TS019	396.137	338.748	62.2594	46.402	36.3796	97.0356	90.68155717198910	3
62	TS019	412.1	243.047	60.7314	30.9145	40.4354	39.698	15.583450055176000	0
63	TS005	374.918	486.508	51.9407	31.4949	NaN	75.0397	NaN	1
64	TS005	445.228	512.283	56.7501	38.1071	NaN	71.8192	NaN	2
65	TS005	520.82	552.268	84.812	127.067	NaN	90.0022	NaN	0
66	TS005	272.071	454.768	114.389	28.9551	NaN	124.437	NaN	3
67	TS005	443.888	502.315	127.862	80.4291	NaN	71.8192	NaN	0

## Sheet: AZ NC Dataframe
	Tomo	CenterX (nm)	CenterY (nm)	CenterZ (nm)	PSD_NND	Ves_NND	Self_NND	Dist_to_PSD_COM	PSD_Pair_Idx
0	TS001	166.863	308.86	57.1518	22.2098	18.7583	32.4926	148.94159145142900	4
1	TS001	265.311	449.588	62.7725	20.3318	23.378	55.8241	25.133428718971500	2
2	TS001	294.535	492.171	83.9614	57.9668	32.8943	55.8241	77.5736	0
3	TS001	179.619	310.412	86.9952	42.1296	28.6652	32.4926	142.61870307473600	0
4	TS002	324.502	667.248	62.8795	39.8324	33.996	79.6527	40.904208626367500	2
5	TS002	329.981	818.012	72.1184	34.434	34.6531	133.345	172.09517909287900	3
6	TS002	308.741	549.101	86.5417	30.241	38.296	121.52	100.20731341658100	4
7	TS002	342.791	700.117	133.091	112.799	54.4983	79.6527	71.25422783232660	0
8	TS002	250.322	389.301	133.048	180.48	19.1184	176.384	268.76847411476100	0
9	TS004	433.179	473.99	58.2674	51.3659	28.3347	177.579	33.038517976395800	4
10	TS004	257.036	490.663	73.4298	33.43	65.9409	177.579	153.61601676861700	5
11	TS006	223.272	237.762	30.7896	33.6834	24.7565	69.6543	85.03179152340230	1
12	TS006	206.741	304.671	40.8736	42.1013	50.9329	69.6543	78.58636831280160	3
13	TS006	254.575	141.74	72.0802	95.7505	72.0434	56.095	137.2770783398730	0
14	TS006	254.328	167.295	122.015	42.5229	38.3098	56.095	108.13569861262300	5
15	TS006	228.752	261.465	158.213	55.2329	69.742	104.079	50.52852976996760	4
16	TS007	383.101	493.103	57.7859	28.1437	38.8613	63.4497	55.56861643609580	2
17	TS007	252.127	521.496	71.9372	43.9406	42.0439	70.0015	95.3658	3
18	TS007	192.686	545.606	99.9685	57.6513	14.5155	70.0015	155.72378514526600	4
19	TS007	349.989	502.546	133.163	51.5459	49.4771	44.3973	42.31246749443600	5
20	TS007	392.066	496.149	120.525	41.1276	43.9137	44.3973	57.498063368469200	0
21	TS007	400.395	487.336	169.403	89.4735	13.0517	50.3593	98.29941294299680	0
22	TS007	252.552	522.345	175.993	63.8194	62.0818	99.522	124.72687448471000	0
23	TS009	648.371	265.834	135.512	27.8782	74.3947	56.7228	286.22694993679500	2
24	TS009	503.649	437.971	139.052	100.338	37.4014	55.2794	65.21692270682510	0
25	TS009	370.052	602.959	140.562	133.747	48.4543	136.613	153.62506458070100	0
26	TS009	267.473	731.45	147.702	39.3839	25.9025	164.571	317.5398640284350	4
27	TS009	587.5	341.504	145.667	32.1077	42.3891	49.3081	190.681	3
28	TS009	456.57	497.992	153.198	176.852	66.7027	77.5823	40.04642085218100	0
29	TS009	539.201	395.641	139.17	46.199	25.9684	55.2794	118.36498058915000	0
30	TS009	615.895	304.419	161.472	39.5864	73.5903	49.3081	239.38082654224500	0
31	TS010	423.811	386.529	47.2329	19.8245	14.6143	98.5645	106.722	2
32	TS010	414.236	550.306	47.6826	29.8043	71.6448	84.1574	59.294510019458200	3
33	TS010	414.222	476.064	87.313	16.1964	112.998	84.1574	42.10516255650520	4
34	TS011	221.322	677.513	17.4595	13.2123	39.9998	91.8558	128.70482264471300	1
35	TS011	536.34	712.305	39.1135	24.5285	112.173	168.301	223.4010599669770	3
36	TS011	155.322	659.715	78.8168	74.5069	47.2322	91.8558	170.0005186548270	0
37	TS011	284.731	682.214	101.031	38.7952	65.6335	75.1535	37.88804171464790	4
38	TS011	357.784	689.39	117.149	70.2691	46.3666	75.1535	41.14321633782300	0
39	TS011	421.219	695.753	160.762	43.0446	48.8831	77.2437	118.23627383677500	6
40	TS011	186.362	659.57	178.881	33.5978	51.4151	104.768	160.9333860214080	7
41	TS014	163.379	144.601	49.0654	31.3807	59.3376	74.7122	319.9974093762900	1
42	TS014	193.476	158.323	116.056	96.0122	50.1906	74.7122	292.96926369565600	0
43	TS014	230.781	343.582	148.502	17.9528	42.3963	60.5914	111.4839080613580	5
44	TS014	212.658	253.426	143.61	77.2544	57.8434	92.0895	198.98953178184500	0
45	TS014	285.145	528.697	166.715	19.181	85.8595	144.089	105.80505788544400	6
46	TS014	360.767	726.821	194.985	109.687	56.4484	213.942	312.51804191220300	4
47	TS014	252.667	389.142	181.918	72.6109	56.4122	60.5914	91.16292455586320	0
48	TS017	244.412	565.503	37.8057	101.991	281.634	115.746	93.78006151446760	0
49	TS017	341.436	510.975	69.5888	22.8053	167.228	56.0402	46.38574935772560	1
50	TS017	393.042	492.453	58.0003	23.1361	125.213	56.0402	97.80899667746190	3
51	TS018	387.209	504.206	34.5021	24.3488	35.1248	93.9884	50.703825653175700	2
52	TS018	458.328	446.124	54.5612	23.4882	23.3066	93.9884	83.64010070726020	3
53	TS019	445.257	123.025	16.7712	47.8464	53.4167	79.6457	143.674	2
54	TS019	443.896	202.619	19.2715	33.845	7.48551	36.5149	81.11448948336460	0
55	TS019	412.505	373.438	36.1469	46.402	45.9736	135.512	129.99121358415200	4
56	TS019	431.835	228.837	41.6435	22.9962	30.5553	36.5149	46.422358799765000	3
57	TS019	351.497	491.282	63.6064	158.938	17.5368	135.512	247.93684581834300	0
58	TS005	349.426	468.025	52.6114	31.4949	NaN	68.5753	NaN	1
59	TS005	414.312	490.167	54.0612	38.1071	NaN	68.5753	NaN	2
60	TS005	255.495	440.011	132.987	28.9551	NaN	126.76	NaN	4
